# Supplementary material for: CD200 as a Potential New Player in Inflammation during Rotator Cuff Tendon Injury/Repair: An In Vitro Model
Source: Int J Mol Sci. 2022 Dec 2;23(23):15165. doi: 10.3390/ijms232315165 (PMC9738060; doi:10.3390/ijms232315165)
Supplement: Supplementary file 1 [file ijms-23-15165-s001.zip]

Archive with 1 entries (1 files):
- ijms-1985716-supplementary.pdf
